# Supplementary material for: Two neuronal peptides encoded from a single transcript regulate mitochondrial complex III in Drosophila
Source: eLife. 2022 Nov 8;11:e82709. doi: 10.7554/eLife.82709 (PMC9681215; doi:10.7554/eLife.82709)
Supplement: Supplementary file 4. [file elife-82709-supp4.zip]

Archive with 2 entries (2 files):
- README.TXT
- Supplemental_File_4_-_Raw_gel_and_western_images.zip
