# Supplementary material for: Two neuronal peptides encoded from a single transcript regulate mitochondrial complex III in Drosophila
Source: eLife. 2022 Nov 8;11:e82709. doi: 10.7554/eLife.82709 (PMC9681215; doi:10.7554/eLife.82709)
Supplement: Supplementary file 4. [file elife-82709-supp4.zip › README.TXT]

Supplemental_File_4_-_Raw_gel_and_western_images.zip contains raw gel and western images for the eLife submission 14-08-2022-RA-eLife-82709
